# Supplementary material for: Hydroxygenkwanin Increases the Sensitivity of Liver Cancer Cells to Chemotherapy by Inhibiting DNA Damage Response in Mouse Xenograft Models
Source: Int J Mol Sci. 2021 Sep 9;22(18):9766. doi: 10.3390/ijms22189766 (PMC8471855; doi:10.3390/ijms22189766)
Supplement: Supplementary file 1 [file ijms-22-09766-s001.zip]

Archive with 1 entries (1 files):
- ijms-1347683-supplementary.pdf
